# Supplementary material for: High Fundamental Frequency (HFF) Monolithic Quartz Crystal Microbalance with Dissipation Array for the Simultaneous Detection of Pesticides and Antibiotics in Complex Food
Source: Biosensors (Basel). 2022 Jun 20;12(6):433. doi: 10.3390/bios12060433 (PMC9221314; doi:10.3390/bios12060433)
Supplement: Supplementary file 1 [file biosensors-12-00433-s001.zip]

Archive with 1 entries (1 files):
- biosensors-1762916-supplementary.pdf
